# Supplementary material for: Oral hormone pregnancy tests and the risks of congenital malformations: a systematic review and meta-analysis
Source: F1000Res. 2019 Jan 29;7:1725. Originally published 2018 Oct 31. [Version 2] doi: 10.12688/f1000research.16758.2 (PMC6281024; doi:10.12688/f1000research.16758.2)
Supplement: Study extraction sheet [file f1000research-7-19519-s0000.tgz › 5a268f5f-35d6-4255-a240-ddf169ef4f95_HPT_Dataset_1-Study_extraction_sheet_version_2__Jan_19.xlsx]

## Sheet: Case control studies 
	Reference	include based on full text	link to text	reviewer 1	reviewer 2 check	comment	type of study	ascertainment strategy				Population							Newcastle–Ottawa Scale Case control studies														OUTCOMES											OUTCOMES
link to pdf folder																							5) Comparability of cases and controls on the basis of the design or analysis										All malformations					Congenital heart disease						Neurological
									Study numbers, description of participants	cases	controls	Setting	Age (mean and range), years	Parity	other medications assessed	confounding variables collected	information on controls including matching criteria	Description/name/definition of the HPT	1) Is the case definition adequate?	2) are the cases representative	3) Selection of Controls adequate	4) Definition of Controls adequate	5a study controls for the most important factor.)	b) study controls for important additional factors	Ascertainment of exposure adequate	Same method of ascertainment for cases and controls	Non-Response rate adequate	score of 9				definition all malformation	Exposed cases	Total cases	Exposed controls	Total controls	check RR	definition -congenital heart disease	Exposed cases	Total cases	Exposed controls	Total controls	check RR	definition - neurological	Exposed cases	Total cases	Exposed controls	Total controls	check RR
Ferencz 1980	Ferencz CGM. Matanoski PD, Wilson JD, Rubin CA, Neill and Gutberlet R (1980). Maternal hormone therapy and congenital heart disease. Teratology 21(2): 225-239.	yes	http://onlinelibrary.wiley.com/doi/10.1002/tera.1420210213/epdf	Liz	Checked suitable for inclusion -CH data checked		case control	The search included the pediatric cardiology centers at the Johns Hopkins Hospital and the University of Maryland Hospital, the center of the Maryland State Intensive Care Neonatal Program (MSICNP) at the Baltimore City Hospitals,and the lists of discharge diagnoses of 34 community hospitals. Every diagnosis of unspecified congenital heart disease was checked by a review of records. Death certifi…	mothers of 110 infants with conotruncal malformations of the heart, born 1972-75.	110	296	hospitals (births in hospitals which are served by the Maryland State Intensive Care Neonatal Program, USA).	cases: 22 <=19 yrs, 69 20-29 yrs, 19 >=30 yrs; controls: 60 <=19 yrs, 199 20-29 yrs, 57 >=30 yrs.	cases: 41/110 parity 1, 33/110 parity 2, 36/110 parity 3+; matched controls 76/186 parity 1, 52/110 parity 2, 58/186 parity 3+.	Not specified: "therapies, contraception, drug history"	maternal health (hospitalisations, illnesses, therapies,); past reproductive history; index pregnancy factors including contraception used previously, fertility treatments, symptoms during pregnancy, illnesses during pregnancy, medications during pregnancy including hormones; smoking; alcohol intake; occupational history of mother and father; exposure of mother to fumes, paints and insecticides; …	For each case, three normal controls were chosen from the birth population: 2 matched on eight characteristics related to the likelihood of hormone-taking (race, maternal age, parity, fetal losses, gestational age, delivery mode, time of prenatal registration, privateiservice), and one also on the infant’s sex and birthweight; the third control was chosen at random. We extracted data on the most …	oral pregnancy test	YES	YES	YES	YES	YES	YES	YES	YES	YES	9									#DIV/0!	conotruncal malformations of the heart: 1. transposition of the great arteries, 2. tetralogy of Fallot, 3. pulmonary atresia, 4. truncus arteriosus	4	110	9	296	1.19596						#DIV/0!
Gal 1967	Gal I, Kirman B, Stern J (1967). “Hormonal pregnancy tests and congenital malformations”. Nature 216: 83	Error, this is a duplicate I think see Gal 1972 row 6		Liz	Agree -Gal 67 referenced in 72 paper	duplicate data of Gal 72	case control	interviewing mothers of children with meningomyelocele or hydrocephalus, and control mothers				NR	NR	NR	drugs during pregnancy including how pregnancy was diagnosed	age; other variables not reported	NR	Primodos, Amenorone Forte, and possibly others	UNCLEAR	UNCLEAR	UNCLEAR	UNCLEAR	YES	NO	YES	YES	UNCLEAR										#DIV/0!							meningomyocele or hydrocephalus
Gal 1972	Gal I (1972) Risks and benefits of the use of hormonal pregnancy test tablets. Nature 240: 241-242	yes	https://www.nature.com/articles/240241a0.pdf	Liz	Checked suitable for inclusion -CH data checked		case control	100 mothers of spina bifida cases admitted for treatment consecutively at 2 hospitals, and controls born in the same week as cases.	100 mothers of infants with spina bifida, and controls	100	100	hospital for cases; unclear where controls were recruited from	range <20 to <>35yrs (10 < 20yrs, 169 age 20-35 yrs, 21 > 35 yrs)	Unclear: (cases: 101 live births, 15 "malformed live & stillbirth"; controls: 96 live births, 3: malformed live & stillbirth")	No further information	age, parity, reproductive history, illnesses, illegitimacy, bleeding	matched for week of baby's birth; age of mother (5 year bands), reproductive history, course of pregnancy, sex of baby.	Primodos, Amenorone Forte	UNCLEAR	UNCLEAR	YES	YES	YES	YES	YES	YES	UNCLEAR	6									#DIV/0!							central nervous system malformations: spina bifida cases	19	100	4	100	4.75
Greenberg 1977	Greenberg, G., Inman, W.H.W., Weatherall, J.A.C, Adelstein, A.M., Haskey, J.C. (1977). Maternal drug histories and congenital anomalies.”BMJ 2: 853-856.	Include	https://www.ncbi.nlm.nih.gov/pmc/articles/PMC1631672/pdf/brmedj00483-0013.pdf	Liz	Checked suitable for inclusion -CH data checked		case control	Cases of abnormalities identified via Office of Population Census and Surveys (OPCS). Controls identified from general practices of the cases. Data about the women and babies were collected from their GP.		836	836	General practices in the UK	cases: 26.5 (16 to 51); controls: 26.6 (15 to 43)	cases: mean 1.17 births; controls: mean 1.15 births	drug histories	Antenatal, personal, and family history and drugs prescribed during the first trimester.	Controls: babies born within 3 months of and based at the same general practice as matched cases. Antenatal, personal, and family history and drugs prescribed during the first trimester.	Hormone pregnancy tests	YES	YES	YES	YES	YES	YES	UNCLEAR	YES	YES	8				all non-minor abnormalities (includes neural tube defects, oral clefts, and limb malformations)	73	836	35	836	2.08571
Hellstrom 1976	Hellstrom B, Lindsten J, Nilsson K. Prenatal sex-hormone exposure and congenital limb reduction defects. Lancet 1976;2:372-3.	Carl please check	https://ac.els-cdn.com/S0140673676926313/1-s2.0-S0140673676926313-main.pdf?_tid=32b2630c-83db-430e-ad91-d68b64e627b0&acdnat=1524140903_0bb6b59150b474af2367ff6eb04c6d9d	Liz		control group was infants with spina bifida (so could underestimate an effect of HPTs)	case control	parents of children with congenital limb abnormalities contacted and asked to respond to a questions. Control group asked the same questions.	32 patients with congenital limb abnormalities born during 1965-74 and 30 controls with spina bifida born duing the same period.	32	30	NR	NR	NR	oral contraceptives and hormone treatment	maternal age, parity	maternal age, parity	hormone pregnancy test	YES	UNCLEAR	NO	YES	YES	NO	UNCLEAR	YES	UNCLEAR	4
Lammer & Cordero 1986	Lammer EJ, Cordero JF (1986). Exogenous sex hormone exposure and the risk for major malformations. JAMA 255(22): 3128-3132.	yes	http://onlinelibrary.wiley.com/doi/10.1002/tera.1420340205/epdf	Liz	Checked suitable for inclusion -CH data checked		case control	Cases identified via a population based birth defects registry in the US.	1,091 mothers of infants with abnormalities born 1 July 1970 to 20 June 1979, (21% not completed data collection)	36	1055	Population register	NR	NR	drug exposure	race, maternal education, family history, socio-economic status, parity, previous fetal loss	control group was composed of infants with malformations other than the one under investigation. e.g. for spina bifida, controls were those with non-spina bifida abnormalities.	hormonal pregnancy test	YES	YES	UNCLEAR	YES	YES	YES	YES	YES	NO	7									#DIV/0!
Laurence 1971	Laurence M, Miller M, Evans K, Carter C (1971) Hormonal pregnancy tests and neural tube malformations. Nature 233: 495-496	yes	https://www.nature.com/articles/233495b0.pdf	Liz	Checked suitable for inclusion -CH data checked		case control	births with congenital abnormalities and controls were the next birth with no abnormality in the same hospital	1968-1970, UK;	271	323	3 hospital birth centres in the UK.	NR	NR	NR	NR	"in London the controls were the next baby with no abnormality born in the same hospital; in Exeter, control mothers were matched for area of birth, parity and month of conception; in Wales the control mothers were those who had had one baby with spina bifida or anencephaly and had a subsequent normal birth during the study period and as such these were not matched invidually."	hormonal pregnancy test	YES	UNCLEAR	UNCLEAR	YES	NO	UNCLEAR	UNCLEAR	UNCLEAR	UNCLEAR	2									#DIV/0!							anencephaly and spina bifida	22	271	22	323	1.19188
Levy 1973	Levy EP, Cohen A, Fraser FC (17Mar1973). Hormone treatment during pregnancy and congenital heart defects. Lancet 1(7803): 611	yes	NA see Liz for viewable document	Liz	Checked suitable for inclusion -CH data checked		case control	interviewed mothers of 76 babies admitted to Montreal Children's Hospital, Canada with transposition of the great vessels. Controls were infants with mendelian disorders, matched for birth date.	76 cases, 76 controls	76	76	hospital	NR	NR	NR	NR	controls were infants with mendelian disorders, matched for date of birth.	hormone pregnany test containing a progestational hormone	YES	YES	NO	YES	YES	NO	UNCLEAR	UNCLEAR	UNCLEAR	4									#DIV/0!	transposition of the great vessels	1	76	0	76	#DIV/0!
Nora 1978 Case control 1	Nora JJA, Nora H, Blu J, Ingram J, Fountain A, Peterson M, Lortscher RH, Kimberling WJ (1978). Exogenous progestogen and estrogen implicated in birth defects. JAMA 240(9): 837-843.		https://jamanetwork.com/journals/jama/issue/240/9	CH	Checked suitable for inclusion -CH data checked		case control	not clear	32 patients with VACTERL, 60 controls	32	60	hospital	14.2 months, mean maternal age 23.9 year	mean 2.3	antibiotics, hydantoin, alcohol, anaesthetics, x rays	age, date of birth, sex, gestational age, race, socioeconomic lelvels, areas of residences, parity	matched as closely as possible for age, date of birth, sex, gestational age, race, socioeconomic lelvels, areas of residences, parity	hormone pregnany test exposed to Progestegen/Estrogen	YES	YES	YES	NO	YES	YES	YES	YES	YES	8									#DIV/0!
Nora 1978 Case control 2 and 3	Nora JJA, Nora H, Blu J, Ingram J, Fountain A, Peterson M, Lortscher RH, Kimberling WJ (1978). Exogenous progestogen and estrogen implicated in birth defects. JAMA 240(9): 837-843.		https://jamanetwork.com/journals/jama/issue/240/9	CH	Checked suitable for inclusion -CH data checked	combine 2 and 3 15/45 pts with heart defects took pregnancy tests	case control	Children identified via paediatric cardiology service	236 patients with full variety of cardiac lesions, 412 controls wtith known single mutant gene and chromosomal disorders	236	412	hospital	<1 years of age	NR		sex, race, approximate date of birth, area of residence	Matching was for sex, race, approximate date of birth, area of residence	hormone pregnany test exposed to Progestegen/Estrogen	YES	YES	YES	NO	YES	YES	YES	YES	UNCLEAR	7									#DIV/0!	congenital heart defects	30	236	24	412	2.1822
Polednak 1983	Polednak AP, Janerich DT. Maternal characteristics and hypospadias: a case-control study. Teratology. 1983 Aug;28(1):67-73.	Carl please check	https://www.ncbi.nlm.nih.gov/pubmed/6635999	Liz			case control	cases identified via birth records, controls from most adjacent birth record that fulfilled matching. Data on exposures collected by telephone interview to parents. Questionnaires on additional information also sent to GPs of the cases.	99 boys with hypospadias and 99 control boys born in upstate New York 1970-74.	99	99	birth centres in upstate New York, USA	cases: 26.0 (SD 4.9) yrs; controls 26.1 (SD 4.7) yrs	cases: 2.4 (SD 1.5); controls 2.6 (SD 1.8)	maternal thyroid medication, oral contraceptive use	birth weight, maternal diabetes, Cushing's disease, epilepsy, ovarian cysts, gynecology including menstrual cycle information,	most adjacent birth record that matched on maternal age =/- 2 years and mother's race.	hormone pregnancy test	YES	YES	YES	YES	YES	NO	UNCLEAR	YES	UNCLEAR	6
Rothman 1979	Rothman KJ, Fyler DC, Goldblatt A, Kreidberg MB (1979) Exogenous hormones and other drug exposures of children with congenital heart disease. Am J Epidemiol 109(4): 433-439.	yes	see pdf in file	Liz	Checked suitable for inclusion -CH data checked		case control	all infants with congenital heart disease born in Massachussetts, USA, controls 1254 respondents from births selected randomly from the roster of all Massachusetts, USA for the 3 years of study period. Cases identified via state care service for infants with congenital heart disease and via death certificates.	390 cases, 1254 controls. HPTS: 14/388 cases vs 35/1246 controls	390	1254	NR	NR	NR	insulin use, all medications and drugs, oral contraceptives, hormonal pregnancy tests	parity, mother's education level, insulin use, alcohol, tobacco	births within same 3 years of the study period	hormonal pregnancy tests	YES	YES	NO	NO	NO	YES	YES	YES	UNCLEAR	5										congenital heart disease	14	388	35	1246	1.28454
Sainz 1987	Sainz MP, Rodriguez Pinilla E, Martinez-Frias ML. (1987). Progestogens and estrogens in high doses (hormone pregnancy tests): the risk of appearance of spina bifida with anencephaly. Medicina clinica (Barcelona) 89: 272-274.	yes	see translation in file	Liz	CH data checked	calculated all malformations based on other defects plus spina bifida n = 37 -	case control	Spanish Collaborative Study of Congenital Malformations (ECEMC) compiles information from all newborn babies born with some type of major and/or minor defect diagnosable in the first 3 days of life, in any of the participating hospitals (forty-two participating hospitals spread throughout nearly the whole of Spain)	Cases identified via the national collaboration of 42 hospitals registering congenital abnormalities between April 1976 to Sept 1984, and controls matched for sex, hospital. 244 cases. 8735 non-affected birth following birth of a malformed child of same sex and born in same hospital. Matched by sex, date of birth, hospital of birth	8826	8735	Spanish register of congenital abnormalities within 42 participating hospitals	NR	NR	NR	Matched by sex, date of birth, hospital of birth	same sex, matched for data of birth, born in the same hospital, no abnormality	hormonal pregnancy tests	UNCLEAR	YES	YES	UNCLEAR	YES	YES	UNCLEAR	YES	UNCLEAR	5				major or minor defect diagnosable in the first three days of life	39	8826	30	8735	1.2866						#DIV/0!	spina bifida and anencephaly	7	244	30	8735	8.35314
Nora 1975	Nora AH, Nor JJ. A syndrome of multiple congenital anomalies associated with teratogenic exposure. Arch Envir Heatth. Vol 30, Jan 1975	yes	pdf in file	CH	CH data checked		case control	Patients were found in the cardiology clinics, genetic clincs and medical records depts in 1972	15 patients wtih multiple congenital anomalies. 30 controls (15, with chromosomal anomolies, q5 with functionla murmurs	15	30	Denver from the University of Colarado Medical Center and affiliated hospitals.	10 patietns were under one five other ranged form 17mths to 6 years. mean maternal age was 24.4yrs	mean parity 2.2	hormones, medications and hard drugs		matched for age, 15 with chromosomal abnormalites, 15 with functional murmurs		YES	YES	YES	YES	YES	NO	YES	YES	YES	8
Janerich 1977	Janerich DT, Dugan JM, Standfast SJ, Strite L. Congenital heart disease and prenatal exposure to exogenous sex hormones. Br Med J. 1977 Apr 23;1(6068):1058-60.	yes	pdf in file	CH	CH data checked		case control	childs birth certificates checked and born between 1971 and 1974	104 cases with birth certificate mentioning CHD, 104 matched controls	104	104	New York County	NR	cases 151 previous live births controls 125 previous live births	prescribed medications	age, county of residence, dob, race, medications, infections	From adjacent birth record matched by mother’s age, county of residence, dob, race	hormone pregnancy tests	YES	YES	UNCLEAR	YES	YES	YES	YES	UNCLEAR	YES	7											10	104	2	104	5
Tummler 2014	Tümmler G, Rißmann A, Meister R, Schaefer C. Congenital bladder exstrophy associated with Duogynon hormonal pregnancy tests-signal for teratogenicity or consumer report bias? Reprod Toxicol. 2014 Jun;45:14-9.	yes	pdf in file	CH	CH data checked		case control	evaluates 296 consumer reports of the German Duogynon database and compares the reported birth defects with data from a population based birth registry.	296 cases, 3,676 malformed infants	296	3676	Germany	NR	NR	exposure ot other drugs	NR	Data from the Malformation Monitoring Centre Saxony-Anhalt, Germany. No information on matching.	Duogynon	YES	NO	NO	NO	NO	NO	NO	YES	YES	3
Janerich 1974	Janerich DT, Piper JM, Glebatis DM. Oral contraceptives and congenital limb-reducation defects. (1974) NEJM 291:14; 697-700	yes	in file	Liz			case control	Congenital limb defects identifed from birth certicates as part of the Congenital Malformation Surveillance Program, New York State, USA, and controls selected from birth records adjacent to the case.	108 cases with congenital limb defects and 108 healthy controls	108	108	hospital birth records	cases 25.4, controls 25.5	cases 1.4, controls 1.2	NR	NR	controls matched on birth date, mother's race and age =/- 2 years; and by default due to adjacent records for cases and controls these matched well on county of residence of the mothers.	withdrawal hormone pregnancy test	No	Yes	Yes	No	Yes	No	Yes	Yes	Unclear	5
										11567	17194																	5.875					112		65				59		70				48		56
[truncated: 24 more columns]

## Sheet: Table 1. Characteristics of inc
Table 1. Characteristics of included studies.
Study ID	Study design	Ascertainment strategy	Study population	Setting	Age	Parity	Other medications	Confounding variables collected	Information on controls including matching criteria in case-control studies	Description/definition of the HPT	Additional notes
Ferencz 1980	case-control	pediatric cardiology centres at the Johns Hopkins Hospital and the University of Maryland Hospital, the Maryland State Intensive Care Neonatal Program (MSICNP) at Baltimore City Hospitals,and the lists of discharge diagnoses of 34 community hospitals. Every diagnosis of unspecified congenital heart disease was checked by a review of records. Death certificates were searched for the first 18 month…	mothers of 110 infants with conotruncal abnormalities of the heart, born 1972-75.	hospitals (births in hospitals which are served by the Maryland State Intensive Care Neonatal Program, USA).	cases: 22 <=19 yrs, 69 20-29 yrs, 19 >=30 yrs; controls: 60 <=19 yrs, 199 20-29 yrs, 57 >=30 yrs.	cases: 41/110 parity 1, 33/110 parity 2, 36/110 parity 3+; matched controls 76/186 parity 1, 52/110 parity 2, 58/186 parity 3+.	therapies, contraception, drug history	maternal health (hospitalisations, illnesses, therapies,); past reproductive history; index pregnancy factors including contraception used previously, fertility treatments, symptoms during pregnancy, illnesses during pregnancy, medications during pregnancy including hormones; smoking; alcohol intake; occupational history of mother and father; exposure of mother to fumes, paints and insecticides; …	For each case, three normal controls were chosen from the birth population: two matched on eight characteristics related to the likelihood of hormone-taking (race, maternal age, parity, fetal losses, gestational age, delivery mode, time of prenatal registration, privateiservice), and one also on the infant’s sex and birthweight; the third control was chosen at random. We extracted data on the mos…	oral pregnancy test
Gal 1972	case-control	100 mothers of spina bifida cases admitted for treatment consecutively at 2 hospitals, and controls born in the same week as cases.	100 mothers of infants with spina bifida, and controls	hospital for cases; unclear where controls were recruited from	range <20 to <>35yrs (10 < 20yrs, 169 age 20-35 yrs, 21 > 35 yrs)	Unclear: (cases: 101 live births, 15 "malformed live & stillbirth"; controls: 96 live births, 3: "malformed live & stillbirth")	NR	age, parity, reproductive history, illnesses, illegitimacy, bleeding	matched for week of baby's birth; age of mother (5 year bands), reproductive history, course of pregnancy, sex of baby.	Primodos, Amenorone Forte	Data on HPTs alone not available for extraction
Greenberg 1977	case-control	Cases of abnormalities identified via Office of Population Census and Surveys (OPCS). Controls identified from general practices of the cases. Data about the women and babies were collected from their GP.	Cases identified via OPCS and matched controls identified from general practices of the cases.	General practices in the UK	cases: 26.5 (16 to 51); controls: 26.6 (15 to 43)	cases: mean 1.17 births; controls: mean 1.15 births	drug histories	Antenatal, personal, and family history and drugs prescribed during the first trimester.	Controls: babies born within 3 months of and based at the same general practice as matched cases. Antenatal, personal, and family history and drugs prescribed during the first trimester.	hormone pregnancy tests
Janerich 1974	case-control	Congenital limb defects identifed from birth certicates as part of the Congenital Malformation Surveillance Program, New York State, USA, and controls selected from birth records adjacent to the case.	108 cases of congenital limb defects and 108 non-affected controls	New York State, USA	cases 25.4, controls 25.5	cases 1.4, controls 1.2	NR	age, parity, race	controls matched on birth date, mother's race and age =/- 2 years; and by default due to adjacent records for cases and controls these matched well on county of residence of the mothers.	hormone pregnancy tests/withdrawal pregnancy test
Janerich 1977	case-control	birth certificates of infants born between 1971 and 1974 were reviewed	104 cases with birth certificate mentioning CHD, 104 matched controls	New York State, USA	NR	cases: 151 previous live births; controls: 125 previous live births	prescribed medications	age, county of residence, date of birth, race, medications, infections	From adjacent birth record matched by mother’s age, county of residence, date of birth, race	hormone pregnancy tests
Lammer & Cordero 1986	case-control	Cases identified via a population based birth defects registry in the US.	1,091 mothers of infants with abnormalities born 1 July 190 to 20 June 1979, (21% not completed data collection)	Population register	NR	NR	drug exposure	race, maternal education, family history, socio-economic status, parity, previous fetal loss	Control group was composed of infants with malformations other than the one under investigation. e.g. for spina bifida, controls were those with non-spina bifida abnormalities.	hormonal pregnancy test
Laurence 1971	case-control	births with congenital abnormalities and controls were the next birth with no abnormality in the same hospital	1968-1970, UK;	3 hospital birth centres in the UK.	NR	NR	NR	NR	"in London the controls were the next baby with no abnormality born in the same hospital; in Exeter, control mothers were matched for area of birth, parity and month of conception; in Wales the control mothers were those who had had one baby with spina bifida or anencephaly and had a subsequent normal birth during the study period and as such these were not matched invidually."	hormonal pregnancy test
Levy 1973	case-control	interviewed mothers of 76 babies admitted to Montreal Children's Hospital with transposition of the great vessels. Controls were infants with mendelian disorders, matched for birth date.	76 cases, 76 controls	hospital	NR	NR	NR	NR	controls were infants with mendelian disorders, matched for date of birth.	hormone pregnany test containing a progestational hormone
Nora 1975	case-control	patients were identified in the cardiology clinics, genetic clincs and medical records depts in 1972	15 patients with multiple congenital anomalies. 30 controls (15, with chromosomal anomolies, 15 with functional heart murmurs)	University of Colarado Medical Center, Denver and affiliated hospitals.	10 patients <1 yr; five other ranged from 17months to 6 yrs. Mean maternal age was 24.4yrs	mean parity 2.2	hormones, medications and hard drugs		matched for age,15 with chromosomal abnormalites, 15 with functional murmurs
Nora 1978 Case control 1	case-control	not clear	32 patients with VACTERL, 60 controls	hospital	14.2 months, mean maternal age 23.9 year	mean 2.3	antibiotics, hydantoin, alcohol, anaesthetics, x rays	age, date of birth, sex, gestational age, race, socioeconomic lelvels, areas of residences, parity	matched as closely as possible for age, date of birth, sex, gestational age, race, socioeconomic lelvels, areas of residences, parity	hormone pregnany test exposed to Progestegen/Estrogen
Nora 1978 Case control 2 and 3	case-control	children identified via paediatric cardiology service	236 patients with full variety of cardaic lesions, 412 controls wtith known single mutant gene and chromosomal disorders	hospital	<1 years of age	NR	NR	sex, race, approximate date of birth, area of residence	Matching was for sex, race, approximate date of birth, area of residence	hormone pregnany test/ exposure to progestegen/estrogen	combine studies 2 and 3. 15/45 mothers of infants with heart defects took pregnancy tests
Polednak 1983	case-control	99 singleton male births with hypospadias	99 singleton male births with hypospadias and 99 matched controls	New York State, USA	cases 26.0 (4.9), controls 26.1 (4.7)	cases mean 2.4 (SD 1.5), controls mean 2.6 (SD 1.8)	NR	parity, maternal age, race, area of residence	Most adjacent birth date, matched for maternal age, race, area of residence	hormone pregnancy test
Rothman 1979	case-control	3 year study period in Massachussetts, USA; cases: all infants with congenital heart disease identified via state care service for infants with congenital heart disease and via death certificates; controls: 1,254 respondents from contacts to births selected randomly from the birth register.	390 cases, 1254 controls. HPTS: 14/388 cases vs 35/1246 controls	state care service for congenital heart disease	NR	NR	insulin use, all medications and drugs, oral contraceptives, hormonal pregnancy tests	parity, mother's education level, insulin use, alcohol, tobacco	births within same 3 years of the study period	hormonal pregnancy tests
Sainz 1987	case-control	Spanish Collaborative Study of Congenital Malformations (ECEMC) compiles information from all newborn babies born with some type of major and/or minor defect diagnosable in the first 3 days of life, in any of the participating hospitals (forty-two participating hospitals spread throughout nearly the whole of Spain)	Cases identified via the national collaboration of 42 hospitals registering congenital abnormalities between April 1976 to Sept 1984, and controls matched for sex, hospital. 244 cases. 8735 non-affected birth following birth of a child with an abnormality of same sex and born in same hospital. Matched by sex, date of birth, hospital of birth	Spanish register of congenital abnormalities within 42 participating hospitals	NR	NR	NR	Matched by sex, date of birth, hospital of birth	same sex, matched for date of birth, born in the same hospital, no abnormality	hormonal pregnancy tests
Tummler 2014	cases compared with population birth registry	296 consumer reports of the German Duogynon database; reported birth defects compared with data from a population based birth registry.	296 cases, 3,676 infants with abnormalities	Germany	NR	NR	exposure ot other drugs	NR	Data from the Malformation Monitoring Centre Saxony-Anhalt, Germany. No information on matching	Duogynon
	Cohort studies
Fleming 1978	cohort	Data from RCGP Outcomes of Pregnancy study 1975	RCGP Outcomes of Pregnancy study 1975: 9,000 women; from this was selected a random sample of 500 pregnancies proceeding to normal outcomes	general practice, UK	NR	NR	NR	NR		drug therapy, including HPT
Goujard 1979	cohort	3,379 women recruited in obs&gynae clinics in Paris and Lille, France during pregnancy 1975 to 1977. antenatal interviews with pregnant women; data on abnormalities via routine examination of infant in first week of life by paediatrician.	3,379 women pregnant and attending obs&gynae clinics between 1975 to 1977	obstetric and gynaecology centres, France	NR	NR	NR	information on their current pregnancies including symptoms and the medications taken; previous pregnancies and their general health backgrounds.		pregnancy test based on oestro-progestatives
Hadjigeorgiou 1982	cohort	women interviewed at hospital admission; cases identified by cardiologist and lab tests	retrospective cohort, Alexandra Maternity Hospital Greece, births 1975-77. 15,535 live births, 559 exposed to sex hormones of which 112 (20%) exposed to HPTs, 14,976 no hormones, congenital heart disease studied confirmed by cardiologist & lab tests. Diseases and medication reported at admission prior to birth.	hospital birth centre	NR	NR	teratogenic drugs	cytomegalovirus, infection, toxoplasmosis, hepatitis, syphilis, rubella, teratogenic drugs		hormone pregnancy test	"the cause of administration of hormones were haemorrhage during pregnancy (80%) and the 'pregnancy test' (20%)." This gives 447 women taking hormones for bleeding, and 112 women taking a hormone pregnancy test.
Haller 1974	cohort	NR	3588 pregnant women, recruited Oct 1969 to April 1972, University Hospital Göttingen; 617 (17.2 %) with hormonal pregnancy test	hospital birth centre	NR	NR	NR	NR	NR	hormonal pregnancy test
Kullander & Kallen 1976	cohort	prospective study using questionnaires given to women registering pregnancy; 4 questionnaires over the course of pregnancy. Live births were examined by a paediatrician shortly after birth and at one year old.	6,376 pregnancies, Malmo, 1963-5, resulting in 5,753 live births, 5,002/5,753 no abnormality, 751/5,753 with abnormality. 156 women took Primodos.	Sweden	NR	NR	NR	Major and minor disease; the woman's age, parity, marital status, and social class. Birth weight, placental weight.		Primodos	high % induced abortions
Meire & Vuylsteek 1978	cohort	All mothers of 500 consecutive births in 3 hospitals in Bruges, Belgium were interviewed about their use of medication through pregnancy. Method for identifying cases not reported.	500 mothers consecutive births in 3 hospitals in Bruges, Belgium, 20 had taken HPTs.	hospital birth centres	NR	NR	NR	NR		HPTs
Michaelis 1983	cohort	pregnant women recruited at outpatient antenatal clinics of 21 hospitals in Germany, 1964-1972. Women recorded in a diary exposure to medications, illnesses, workload etc. Paediatrician performed repeat routine examinations of the infants after birth.	13,643 pregnancies	antenatal clinics	NR	NR	NR	detailed general and gynaecolocial history, drug intake, exposure to chemical agents, daily workload, intercurrent diseases, accidents, surgical operations and other factors.		Duogynon IM (97/661) and PO (564/661), givin <12 weeks post last menstrual period
Roussel 1968 unpublished	survey	survey via 20 general practices in the UK	pregnancies 1966 to 1967	general practices, UK	mothers of infants with CNS abnormalities mean 29.9 years; mothers of infants without CNS abnormalities mean 27.8 years	NR	NR	NR		Primodos, Amenorone forte, Secrodyl, Orasecron, Menstrogen, Disecron, Pregornot, Norone, Amenorone
Rumeau-Rouquette 1978		hospital recruitment, medications during pregnancy recorded, all infants examined in first few weeks of life; letter to mother 3 months after birth requesting information.	1963-69, recruitment in 12 gynaecology clinics in Paris; 12,764 women gave birth to 12,895 children in hospitals participating in study; controls were mothers of unaffected infants selected at random among women questioned in same hospital	hospital birth centres, France	NR	NR	NR	medical history, course of pregnancy, infectious diseases, inoculations, reproductive history, social and occupational category, use of alcohol, tobacco		pregnancy test based on oestro-progestatives
Torfs 1981		age, ethnicity, socioeconomic data, previous reproductive and medical history ascertained by questionnaire at baseline; ascertainment of outcomes via hospital records reviewed regularly, at birth and in following years.	19,906 full term pregnancies, 227 of which exposed to HPTs.	hospital birth centre	8% <20yrs, 56% 20-29yrs, 28% 30-29yrs, <1% >=40yrs	31% nulliparous, 47% 1-3 previous children, 18% >=4, 4% unknown.	recorded, NR	age, medical and reproductive history, socio economic information, ethnicity		Gestest® (64 percent), Enovid® (15 per cent), Norlutate® (12 per cent), Progesterone® (6 per cent), others (3 per cent), unspecified (0.4 percent).	check control group use as other tests from different years?

## Sheet: Cohort studies 
study id	Reference	reviewer 1	reviewer 2 check		type of study	ascertainment strategy		Population						Newcastle–Ottawa Scale COHORT studies											OUTCOMES											OUTCOMES										OUTCOMES
																		5) Comparability of cases and controls on the basis of the design or analysis							All malformations					Congenital heart disease						neurological						Gastrointestinal						Musculoskeletal
							Description of cohort including numbers	Setting	Age	Parity	other medications	confounding variables collected	Description/name/definition of the HPT	1) are the participants representative of the exposed cohort	2) Is the non exposed cohort similar to the exposed	3) Is the ascertainment of exposure accurate?	4) Is there evidence that the outcome of interest was not present at start of study	5a study controls for the most important factor.)	b) study controls for important additional factors	Was the assessment of outcome adeqaute	Was follow-up long enough for outcomes to occur	Was there adequacy of follow up of cohorts	score/9	definition all malformation	Total no. exposed with outcome of interest	Total exposed	Total non-exposed with outcome	Total non-exposed	check RR	definition -congenital heart disease	Total no. exposed with outcome of interest	Total exposed	Total non-exposed with outcome	Total non-exposed	check RR	definition - neurological	Total no. exposed with outcome of interest	Total exposed	Total non-exposed with outcome	Total non-exposed	check RR	definition -gastrointestinal	Total no. exposed with outcome of interest	Total exposed	Total non-exposed with outcome	Total non-exposed	check RR	definition -musculoskeltal	Total no. exposed with outcome of interest
Fleming 1978	Fleming DM (1978) Abnormal Outcome of pregnancy after exposure to sex hormones. Personal communication. (Provided by Bayer).	Liz	CH Checked		cohort	Data from RCGP Outcomes of Pregnancy study 1975	RCGP Outcomes of Pregnancy study 1975: 9,000 women; from this was selected a random sample of 500 pregnancies proceeding to normal outcomes	general practice	NR here	NR here	NR here	NR here	Drug therapy, including HPT	YES	UNCLEAR	UNCLEAR	YES	UNCLEAR	UNCLEAR	UNCLEAR	YES	UNCLEAR	3	lethal and unequivocal malformation	15	245	25	500	1.22449
Goujard 1979	Goujard J, Rumeau-Rouquette C, Saurel-Cubizolles MJ (1979) Hormonal tests of pregnancy and congenital malformations. Journal de gynecologie obstetrique et biologie de la reproduction 8: 489-196	Liz	CH Checked - data used 1975 to 1977		cohort	antenatal interviews with pregnant women; data on abnormalities via routine examinations of infant by paediatrician	3,379 women recruited in obs&gynae clinics in Paris and Lille, France during pregnancy. from 1975 to 1977	obstetric and gynaecology centres, France	NR	NR	NR	information on their current pregnancies including symptoms and the medicaments taken; previous pregnancies and their general health backgrounds.	pregnancy test based on oestro-progestatives	YES	YES	UNCLEAR	YES	YES	NO	UNCLEAR	YES	YES	6	major malformations, plus relatively minor malformations where the definition is precise and the diagnosis is unequivocal (essentially polydactyly and syndactyly). Chromosomal and family history abnormalities excluded.	5	133	69	3246	1.76855
Hadjigeorgiou 1982	Hadjigeorgiou E, Malamitsi-Puchner A, Lolis D, Lazarides P (1982) Cardiovascular birth defects and antenatal exposure to female sex hormones. Developmental pharmacology and therapeutics 5(1-2): 61-67.	Liz	CH Checked -		cohort	women interviewed at hospital admission; cases identified by cardiologist and lab tests	retrospective cohort, Alexandra Maternity Hospital Greece, births 1975-77, 15,535 live births, 559 exposed to sex hormones (n HPTs = ?), 14,976 no hormones, congenital heart disease studied confirmed by cardiologist & lab tests. Diseases and medication reported at admission prior to birth.	hospital birth centre	NR	NR	teratogenic drugs	cytomegalovirus, infection, toxoplasmosis, hepatitis, syphilis, rubella, teratogenic drugs	hormone pregnancy test	YES	YES	YES	YES	NO	YES	YES	YES	UNCLEAR	7							congenital heart defects confirmed by a cardiologist clinically and by labroratory tests	2	112	80	14976	3.34286
Haller 1974	Haller J (1974) Hormontherapie wahrend der graviditat.Deutsches Arzteblatt 14: 1013-1015. (German)	Liz	CH Checked -		cohort	NR	3588 pregnant women, recruited Oct 1969 to April 1972, University Hospital Göttingen; 617 (17.2 %) with hormonal pregnancy test	hospital birth centre	NR	NR	NR	NR	NR	UNCLEAR	UNCLEAR	UNCLEAR	YES	NO	NO	UNCLEAR	YES	UNCLEAR	2	malformations	16	617	63	2917	1.20069
Harlap 1975	Harlap, S., R.Prywes, A.Michael Davies (1975). “Letter - Birth defects and oestrogens and progesterones in pregnancy.” Lancet 1: 682-683.	Exclude - agree cannot extract data on HPTs too many assumotinos would need to be made	CH Checked -		cohort	Interviewed pregnant women prospectively; followed up for information on abnormalities from	11,468 births. 1966 to 1968, some pregnant women of all those attending antenatal clinics in West Jerusalem.
Kullander & Kallen 1976	Kullander S, Kallen B (1976) A prospective study of drugs and pregnancy. Acta Onstet Gynecol Scand 55: 221-224.	Liz	CH Checked - check reference 10 for more details of the study and also see comment on high % induced abortions		cohort	NR	6,376 pregnancies, Malmo, 1963-5, resulting in 5,753 live births, 5,002/5,753 non malformed, 751/5,753 malformed. 156 women took Primodos.	Sweden, Malmo	NR	NR	Information on drug use was obtained mainly from the above-mentioned questionnaires, sometimes supplemented from hospital records etc.	The woman's age, parity. civil status, and social class were recorded. Drugs were recorded	Primodos	YES	YES	YES	YES	YES	UNCLEAR	YES	YES	YES	8	major malformation + minor malformation	20	765	107	4910	1.19968
Meire & Vuylsteek 1978	Meire F, Vuylsteek K (1978) Apr 1;1(6116):856. Continued use of hormonal pregnancy tests. British Medical Journal 1:856.	Liz	CH Checked		cohort	All mothers of 500 consecutive births in 3 hospitals in Bruges, Belgium were interviewed about their use of medication through pregnancy. How cases diagnosed not reported.	500 mothers consecutive births in 3 hospitals in Bruges, Belgium, 20 had taken HPTs.	hospital birth centres	NR	NR	NR	NR	HPTs	YES	NO	YES	YES	YES	NO	UNCLEAR	YES	YES	6																			oesophageal atresia	1	20	0	480	#DIV/0!
Michaelis 1983	Michaelis J, Michaelis H, Gluck E, Koller S (1983) Prospective study of suspected associations between certain drugs administered during early pregnancy and congenital malformations. Teratology 27: 57-64.	Liz	CH~ Checked		cohort	pregnant women recruited at outpatient antenatal clinics of 21 hospitals in Germany, 1964-1972. Women recorded in a diary exposure to medications, illnesses, workload etc. Paediatrician performed repeat routine examinations of the infants after birth.	13,643 pregnancies	antenatal clinics	NR	NR	NR	detailed general and gynaecolocial history, drug intake, exposure to chemical agents, daily workload, intercurrent diseases, accidents, surgical operations and other factors.	Duogynon IM (97/661) and PO (564/661), givin <12 weeks post last menstrual period	YES	YES	YES	YES	YES	YES	YES	YES	YES	9	major malformations	10	502	6	502	1.66667						#VALUE!						#DIV/0!						#DIV/0!
Nora 1978 Cohort	Nora JJA, Nora H, Blu J, Ingram J, Fountain A, Peterson M, Lortscher RH, Kimberling WJ (1978). Exogenous progestogen and estrogen implicated in birth defects. JAMA 240(9): 837-843.	Liz	agree no data on HPTs - exclude		cohort
Roussel 1968 unpublished	Roussel (1968). GP Survey – An investigation into the effects of oral pregnancy tests on the incidence of CNS malformations. Unpublished – obtained from Bayer	Liz	CH Checked		cohort	survey via 20 general practices in the UK	pregnancies 1966 to 1967	general practices, UK	mothers of infants with CNS malformations mean 29.9 years; mothers of infants without CNS malformations mean 27.8 years	NR	NR	NR	Primodos, Amenorone forte, Secrodyl, Orasecron, Menstrogen, Disecron, Pregornot, Norone, Amenorone	YES	YES	YES	YES	NO	NO	UNCLEAR	YES	YES	6													CNS malformations including: anencephaly, hydrocephaly, microcephaly, meningomyelocele, myelocele, spina bifida, other CNS malformations	8	198	37	1384	1.51133
Rumeau-Rouquette 1978	Rumeau-Rouquette et al (1978). Malformations congenitales risques perinatales. L’institut National de la Sante et de la recherce medicale (INSERM) (French)	Liz	CH Checked data reported in Goujard data used 1963-1969		cohort	hospital recruitment, medications during pregnancy recorded, all infants examined in first few weeks of life; letter to mother 3 months after birth requesting information.	1963-69, recruitment in 12 gynaecology clinics in Paris; 12,764 women gave birth to 12,895 children in hospitals participating in study; controls were mothers of unaffected infants selected at random among women questioned in same hospital	hospital birth centres, France	NR	NR	NR	medical history, course of pregnancy, infectious diseases, inoculations, reproductive history, social and occupational category, use of alcohol, tobacco	pregnancy test based on oestro-progestatives	YES	UNCLEAR	YES	YES	YES	YES	YES	YES	NO	7	major malformations, plus relatively minor malformations where the definition is precise and the diagnosis is unequivocal (essentially polydactyly and syndactyly). Chromosomal and family history abnormalities excluded.	20	1150	160	9822	1.06761
Torfs 1981	Torfs CP, Milkovich L, V an den Berg BJ (1981). The relationship between hormonal pregnancy tests and congenital anomalies: A prospective study. American Journal of Epidemiology 113(5): 563-574.	Liz	CH checked	check control group use as other tests from different years?	cohort	age, ethnicity, socioeconomic data, previous reproductive and medical history ascertained by questionnaire at baseline; ascertainment of outcomes via hospital records reviewed regularly, at birth and in following years.	19,906 full term pregnancies, 227 of which exposed to HPTs.	hospital birth centre	8% <20yrs, 56% 20-29yrs, 28% 30-29yrs, <1% >=40yrs	31% nulliparous, 47% 1-3 previous children, 18% >=4, 4% unknown.	recorded, NR	age, medical and reproductive history, socio economic information, ethnicity	Gestest® (64 percent), Enovid® (15 per cent), Norlutate® (12 per cent), Progesterone® (6 per cent), others (3 per cent), unspecified (0.4 percent).	YES	YES	YES	YES	YES	YES	YES	YES	YES	9	All abnormalities: Structural defects, functional abnormalities, chromosomal aberrations and errors of metabolism. The anomalies are categorized into 2 groups: severe congenital anomalies (SCA) threaten the child's development and/or well-being e.g. congenital heart defects, neuroblastoma, cleft lip and limb reduction; nonsevere congenital anomalies (NSCA) e.g.hypospadias of the first degree, con…	40	203	2541	17057	1.3227	congenital heart disease	1	203	6	928	0.761905	central nervous system	5	203	7	928	3.26531	digestive	0	203	2	928		musculoskeletal	0
Heinonen 1977	Heinonen, O. P., D. Slone, R. R. Monson, E. B. Hook and S. Shapiro (1977). "Cardiovascular birth defects and antenatal exposure to female sex hormones." N Engl J Med 296(2): 67-70	CH	checked	exlcude Wiseman and Dodds did reanalysis and then Hook re-analysis 94 no information on HPTs reports only hormones	cohort		50,282 mother-child pairs seen in 12 hospitals throughout USA between 1958 and 1965	USA hospitals	mean age 24 yrs														9
Vajda	Vajda, R. and E.Czeizel (1976). “Examination of the relationship between the treatment by female sex hormones during pregnancy and the anomalies of the reduction of the extremities.” Magyar Noorvosok Lapja 32: 475-480. (Hungarian)	CH	CH checked Exclude - COCP throughout pregnancy oniy identified 3 indivduals with pregangcy test but it was Hogival which is estrogen only drug
																									totals	3615		38954			3	315	86	15904			13	401	44	2312		0	1	223	2	1408	#DIV/0!	0	0.33
																											42569																						1
																																																	1
[truncated: 16 more columns]

## Sheet: excluded studies
Boldt 1976	Boldt H (1976) Schwangerschaftsverlauf und Kindesentwicklung. Deutsche Forschungsgemeinschaft.	YES	no	CH	Liz - data from Boldt should not be included. The translation shows the authors report data from a review. Their own data is reported in	5 exposed to Duogynon/33 cases of cardiac malformations VS 6 exposed to Duogynon/66 controls	cohort	Pregnancies in 1964-1970; women recruited during pregnancy.	33 cases of cardiac malformations 2 controls per case (n =66) selected from same hospital as case (no malformation present)	Germany	NR	NR	Many drugs including sex hormones (Duogynon) in 1st trimester	Age, medical history including obstetric, social relationships, domicile, way of life, whether planned pregnancy, reasons for participation in study. Women with chronic disease before pregnancy e.g. diabetes, circulatory, renal disease etc not included in detailed analysis	same hospital	Duogynon	unclear	yes	yes	unclear	unclear	yes	unclear	unclear	yes	4	the data reported are from a review									Cardiac malformations	5	33	6	66	1.66667
	Reason for exclusion
Boldt 1976	secondary data from Michaelis 1983	case-control	33 cases of cardiac abnormalities 2 controls per case (n =66) selected from same hospital as case (no abnormality present)		Germany	NR	NR	Many drugs including sex hormones (Duogynon) in 1st trimester	Data analysed according to age, obstetric history, social relationships, domicile, way of life, whether planned pregnancy, reasons for participation in study etc. Women who suffered from chronic disease before pregnancy e.g. diabetes, circulatory, renal disease etc. not included in detailed analysis	NR	Duogynon	5 exposed to Duogynon/33 cases of cardiac abnormalities VS 6 exposed to Duogynon/66 controls
Lammer et al 1986 VACTERL
Lammer 1986b	Lammer EJ, Cordero JF, Khoury MJ. Exogenous sex hormone exposure and the risk for VACTERL association. Teratology. 1986 Oct;34(2):165-9..	yes		Liz	CH PLEASE CHECK - can't extract data for HPTs exposure separately for cases and controls?		case control	Cases identified via a population based birth defects registry in the US. (Metropolitan Atlanta Congenital Defects Program.)	34 mothers of infants with VACTERL born 1 July 1970 to 20 June 1979, (xx% not completed data collection)	Population register	NR	NR	NR	NR	1,024 comparison infants with one or more of ten major malformations or Down syndrome.		YES

## Sheet: outcomequality anlaysis
study id	Reference	include based on full text	link to text	reviewer 1	reviewer 2 check	comment	type of study	ascertainment strategy		Population							Newcastle–Ottawa Scale Case control studies																			OUTCOMES											OUTCOMES
link to pdf folder																					5) Comparability of cases and controls on the basis of the design or analysis															All malformations					Congenital heart disease						Neurological
									Study numbers, description of participants	Setting	Age (mean and range), years	Parity	other medications assessed	confounding variables collected	information on controls including matching criteria	Description/name/definition of the HPT	1) Is the case definition adequate?	2) are the cases representative	3) Selection of Controls adequate	4) Definition of Controls adequate	5a study controls for the most important factor.)	b) study controls for important additional factors	Ascertainment of exposure adequate	Same method of ascertainment for cases and controls	Non-Response rate adequate	score of 9	primary RR	All	CHD	neuro	musculoskletal	gastro	uro	VACTERL	definition all malformation	Exposed cases	Total cases	Exposed controls	Total controls	check RR	definition -congenital heart disease	Exposed cases	Total cases	Exposed controls	Total controls	check RR	definition - neurological	Exposed cases	Total cases
Ferencz 1980	Ferencz CGM. Matanoski PD, Wilson JD, Rubin CA, Neill and Gutberlet R (1980). "Maternal hormone therapy and congenital heart disease." Teratology 21(2): 225-239.	yes	http://onlinelibrary.wiley.com/doi/10.1002/tera.1420210213/epdf	Liz	Checked suitable for inclusion -CH data checked		case control	The search included the pediatric cardiology centers at the Johns Hopkins Hospital and the University of Maryland Hospital, the center of the Maryland State Intensive Care Neonatal Program (MSICNP) at the Baltimore City Hospitals,and the lists of discharge diagnoses of 34 community hospitals. Every diagnosis of unspecified congenital heart disease was checked by a review of records. Death certifi…	mothers of 110 infants with conotruncal malformations of the heart, born 1972-75.	hospitals (births in hospitals which are served by the Maryland State Intensive Care Neonatal Program, USA).	NR (reported in unbounded categories from which mean is not calculable)	cases: 41/110 parity 1, 33/110 parity 2, 36/110 parity 3+; matched controls 76/186 parity 1, 52/110 parity 2, 58/186 parity 3+.	Not specified: "therapies, contraception, drug history"	maternal health (hospitalisations, illnesses, therapies,); past reproductive history; index pregnancy factors including contraception used previously, fertility treatments, symptoms during pregnancy, illnesses during pregnancy, medications during pregnancy including hormones; smoking; alcohol intake; occupational history of mother and father; exposure of mother to fumes, paints and insecticides; …	For each case, three normal controls were chosen from the birth population: 2 matched on eight characteristics related to the likelihood of hormone-taking (race, maternal age, parity, fetal losses, gestational age, delivery mode, time of prenatal registration, privateiservice), and one also on the infant’s sex and birthweight; the third control was chosen at random. We extracted data on the most …	oral pregnancy test	YES	YES	YES	YES	YES	YES	YES	YES	YES	9	1.19596		1.19596											#DIV/0!	conotruncal malformations of the heart (1) Transposition of thre great arteries; (2) Tetralogy of Fallot; (3) Pulmonary Atresia: (4) Truncus Arteriosus	4	110	9	296	1.19596
Gal 1972	Gal I (1972) “Risks and benefits of the use of hormonal pregnancy test tablets.” Nature 240: 241-242	yes	https://www.nature.com/articles/240241a0.pdf	Liz	Checked suitable for inclusion -CH data checked		case control	100 mothers of spina bifida cases admitted for treatment consecutively at 2 hospitals, and controls born in the same week as cases.	100 mothers of infants with spina bifida, and controls	hospital for cases; unclear where controls were recruited from	range <20 to <>35yrs (10 < 20yrs, 169 age 20-35 yrs, 21 > 35 yrs)	Unclear: (cases: 101 live births, 15 "malformed live & stillbirth"; controls: 96 live births, 3: malformed live & stillbirth")	No further information	age, parity, reproductive history, illnesses, illegitimacy, bleeding	matched for week of baby's birth; age of mother (5 year bands), reproductive history, course of pregnancy, sex of baby.	Primodos, Amenorone Forte	UNCLEAR	UNCLEAR	YES	YES	YES	YES	YES	YES	UNCLEAR	6	4.75			4.75										#DIV/0!							central nervous system malformations: spina bifida cases	19	100
Greenbergy 1977	Greenberg, G., Inman, W.H.W., Weatherall, J.A.C, Adelstein, A.M., Haskey, J.C. (1977). “Maternal drug histories and congenital anomalies.” BMJ 2: 853-856.	Include	https://www.ncbi.nlm.nih.gov/pmc/articles/PMC1631672/pdf/brmedj00483-0013.pdf	Liz	Checked suitable for inclusion -CH data checked		case control	Cases of abnormalities identified via Office of Population Census and Surveys (OPCS). Controls identified from general practices of the cases. Data about the women and babies were collected from their GP.		General practices in the UK	cases: 26.5 (16 to 51); controls: 26.6 (15 to 43)	cases: mean 1.17 births; controls: mean 1.15 births	drug histories	Antenatal, personal, and family history and drugs prescribed during the first trimester.	Controls: babies born within 3 months of and based at the same general practice as matched cases. Antenatal, personal, and family history and drugs prescribed during the first trimester.	Hormone pregnancy tests	YES	YES	YES	YES	YES	YES	UNCLEAR	YES	YES	8	2.08571	2.08571							all non-minor abnormalities (includes neural tube defects, oral clefts, and limb malformations)	73	836	35	836	2.08571
Laurence 1971	Laurence M., Miller M., Evans K., Carter C. (1971) “Hormonal pregnancy tests and neural tube malformations.” Nature 233: 495-496	yes	https://www.nature.com/articles/233495b0.pdf	Liz	Checked suitable for inclusion -CH data checked		case control	births with congenital abnormalities and controls were the next birth with no abnormality in the same hospital	1968-1970, UK;	3 hospital birth centres in the UK.	NR	NR	NR	NR	"in London the controls were the next baby with no abnormality born in the same hospital; in Exeter, control mothers were matched for area of birth, parity and month of conception; in Wales the control mothers were those who had had one baby with spina bifida or anencephaly and had a subsequent normal birth during the study period and as such these were not matched invidually."	hormonal pregnancy test	YES	UNCLEAR	UNCLEAR	YES	NO	UNCLEAR	UNCLEAR	UNCLEAR	UNCLEAR	2	1.19188			1.19188										#DIV/0!							anencephaly and spina bifida	22	271
Levy 1973	Levy, E. P., A. Cohen and F. C. Fraser (17Mar1973). "Hormone treatment during pregnancy and congenital heart defects." Lancet 1(7803): 611	yes	NA see Liz for viewable document	Liz	Checked suitable for inclusion -CH data checked		case control	interviewed mothers of 76 babies admitted to Montreal Children's Hospital with transposition of the great vessels. Controls were infants with mendelian disorders, matched for birth date.	76 cases, 76 controls	hospital	NR	NR	NR	NR	controls were infants with mendelian disorders, matched for date of birth.	hormone pregnany test containing a progestational hormone	YES	YES	NO	YES	YES	NO	UNCLEAR	UNCLEAR	UNCLEAR	4														#DIV/0!	transposition of the great vessels	1	76	0	76	#DIV/0!
Nora 1978 Case control 1	Nora JJA, Nora H, Blu J, Ingram J, Fountain A, Peterson M, Lortscher RH, Kimberling WJ (1978). Exogenous progestogen and estrogen implicated in birth defects. JAMA 240(9): 837-843.		https://jamanetwork.com/journals/jama/issue/240/9	CH	Checked suitable for inclusion -CH data checked		case control	not clear	32 patiens with VACTERL, 60 controls	hospital	14.2 months, mean maternal age 23.9 year	mean 2.3	antibiotics, hydantoin, alcohol, anaesthetics, x rays	age, date of birth, sex, gestational age, race, socioeconomic lelvels, areas of residences, parity	matched as closely as possible for age, date of birth, sex, gestational age, race, socioeconomic lelvels, areas of residences, parity	hormone pregnany test exposed to Progestegen/Estrogen	YES	YES	YES	NO	YES	YES	YES	YES	YES	8	1.0911		1.0911					2.8						#DIV/0!		15	236	24	412	1.0911
Nora 1978 Case control 2 and 3	Nora JJA, Nora H, Blu J, Ingram J, Fountain A, Peterson M, Lortscher RH, Kimberling WJ (1978). Exogenous progestogen and estrogen implicated in birth defects. JAMA 240(9): 837-843.		https://jamanetwork.com/journals/jama/issue/240/9	CH	Checked suitable for inclusion -CH data checked	combine 2 and 3 15/45 pts with heart defects took pregangany tests	case control	Chidlren obtained from paediatric cardiology service	236 patietns with full variety of cardai lesions, 412 controls wtith known single mutant gene and chromosomal disorders	hospital	<1 years of age	NR		sex, race, approximste date of birth, area of residence	Matching was for sex, race, approximate date of birth, area of residence	hormone pregnany test exposed to Progestegen/Estrogen	YES	YES	YES	NO	YES	YES	YES	YES	UNCLEAR	7	1.28454		1.28454											#DIV/0!	congenital heart defects	14	388	35	1246	1.28454
Rothman 1979	Rothman, K. J., D. C. Fyler, A. Goldblatt and M. B. Kreidberg (1979). "Exogenous hormones and other drug exposures of children with congenital heart disease." Am J Epidemiol 109(4): 433-439.	yes	see pdf in file	Liz	Checked suitable for inclusion -CH data checked		case control	all infants with congenital heart disease born in Massachussetts, USA, controls 1254 respondents from births selected randomly from the roster of all Massachusetts, USA for the 3 years of study period. Cases identified via state care service for infants with congenital heart disease and via death certificates.	390 cases, 1254 controls. HPTS: 14/388 cases vs 35/1246 controls	?	NR	NR	insulin use, all medications and drugs, oral contraceptives, hormonal pregnancy tests	parity, mother's education level, insulin use, alcohol, tobacco	births within same 3 years of the study period	hormonal pregnancy tests	YES	YES	NO	NO	NO	YES	YES	YES	UNCLEAR	5														#DIV/0!						#DIV/0!
Sainz 1987	Sainz MP, Rodriguez Pinilla E, Martinez-Frias ML. (1987). Progestogens and estrogens in high doses (hormone pregnancy tests): the risk of appearance of spina bifida with anencephaly. Medicina clinica (Barcelona) 89: 272-274.	yes	see translation in file	Liz	CH data checked	calculated all malformations based on other defects plus spina bifida n = 37 -	case control	Spanish Collaborative Study of Congenital Malformations (ECEMC) compiles information from all newborn babies born with some type of major and/or minor defect diagnosable in the first 3 days of life, in any of the participating hospitals (forty-two participating hospitals spread throughout nearly the whole of Spain)	Cases identified via the national collaboration of 42 hospitals registering congenital abnormalities between April 1976 to Sept 1984, and controls matched for sex, hospital. 244 cases. 8735 non-affected birth following birth of a malformed child of same sex and born in same hospital. Matched by sex, date of birth, hospital of birth	Spanish register of congenital abnormalities within 42 participating hospitals	NR	NR	NR	Matched by sex, date of birth, hospital of birth	same sex, matched for data of birth, born in the same hospital, no abnormality	hormonal pregnancy tests	UNCLEAR	YES	YES	UNCLEAR	YES	YES	UNCLEAR	YES	UNCLEAR	5	1.2866	1.2866		8.35314					major or minor defect diagnosable in the first three days of life	39	8826	30	8735	1.2866						#DIV/0!	spina bifida and anencephaly	7	244
Nora 1975	Nora AH, Nor JJ, A syndrome of Mulitiple Congenital Anomolies Associated wtih Teratogenic Exposure. Arch Envirn Heatth. Vol 30, Jan 1975	yes	pdf in file	CH	CH data checked		case control	Patients were found in the cardiology clinics, genetic clincs and medical records depts in 1972	15 patients wtih multiple congenital anomalies. 30 controls (15, with chromosomal anomolies, q5 with functionla murmurs	Denver from the University of Colarado Medical Center and affiliated hospitals.	10 patietns were under one five other ranged form 17mths to 6 years. mean maternal age was 24.4yrs	mean parity 2.2	hormones, medications and hard drugs		matched for age, 15 with chromosomal abnormalites, 15 with functional murmurs		YES	YES	YES	YES	YES	NO	YES	YES	YES	8	4							4
Janerich 1977	Congenital heart disease and prenatal exposure to exogenous sex hormones. Janerich DT, Dugan JM, Standfast SJ, Strite L. Br Med J. 1977 Apr 23;1(6068):1058-60.	yes	pdf in file	CH	CH data checked		case control	childs birth certificates checked and born between 1971 and 1974	104 cases with birth certificate mentioning CHD, 104 matched controls	New York County	NR	cases 151 previous live births controls 125 previous live births	prescribed medications	age, county of residence, dob, race, medications, infections	From adjacent birth record matched by mother’s age, county of residence, dob, race	hormone pregnancy tests	YES	YES	UNCLEAR	YES	YES	YES	YES	UNCLEAR	YES	7	5		5													10	104	2	104	5
Fleming 1978	Fleming, D.M. (1978). “Abnormal Outcome of pregnancy after exposure to sex hormones. Personal communication” (Provided by Bayer).			Liz	CH Checked		cohort	Data from RCGP Outcomes of Pregnancy study 1975	RCGP Outcomes of Pregnancy study 1975: 9,000 women; from this was selected a random sample of 500 pregnancies proceeding to normal outcomes	general practice	NR here	NR here	NR here		NR here	Drug therapy, including HPT	YES	UNCLEAR	UNCLEAR	YES	UNCLEAR	UNCLEAR	UNCLEAR	YES	UNCLEAR	3	1.22449	1.22449							lethal and unequivocal malformation	15	245	25	500	1.22449
Goujard 1979	Goujard J, Rumeau-Rouquette C, Saurel-Cubizolles MJ. (1979) “Hormonal tests of pregnancy and congenital malformations.” Journal de gynecologie obstetrique et biologie de la reproduction 8: 489-196 (French)			Liz	CH Checked - data used 1975 to 1977		cohort	antenatal interviews with pregnant women; data on abnormalities collected by	3,379 women recruited in obs&gynae clinics in Paris and Lille, France during pregnancy. from 1975 to 1977	obstetric and gynaecology centres, France	NR	NR	NR		information on their current pregnancies including symptoms and the medicaments taken; previous pregnancies and their general health backgrounds.	pregnancy test based on oestro-progestatives	YES	YES	UNCLEAR	YES	YES	NO	UNCLEAR	YES	YES	6	1.76855	1.76855							major malformations, plus relatively minor malformations where the definition is precise and the diagnosis is unequivocal (essentially polydactyly and syndactyly). Chromosomal and family history abnormalities excluded.	5	133	69	3246	1.76855
Hadjigeorgiou 1982	Hadjigeorgiou, E., A.Malamitsi-Puchner, D.Lolis and P.Lazarides (1982). “Cardiovascular birth defects and antenatal exposure to female sex hormones.” Developmental pharmacology and therapeutics 5(1-2): 61-67.			Liz	CH Checked -		cohort	women interviewed at hospital admission; cases identified by cardiologist and lab tests	retrospective cohort, Alexandra Maternity Hospital Greece, births 1975-77, 15,535 live births, 559 exposed to sex hormones (n HPTs = ?), 14,976 no hormones, congenital heart disease studied confirmed by cardiologist & lab tests. Diseases and medication reported at admission prior to birth.	hospital birth centre	NR	NR	teratogenic drugs		cytomegalovirus, infection, toxoplasmosis, hepatitis, syphilis, rubella, teratogenic drugs	hormone pregnancy test	YES	YES	YES	YES	NO	YES	YES	YES	UNCLEAR	7	3.34286		3.34286												congenital heart defects confirmed by a cardiologist clinically and by labroratory tests	2	112	80	14976	3.34286
Haller 1974	Haller, J. (1974). Hormontherapie wahrend der graviditat.Deutsches Arzteblatt 14: 1013-1015. (German)			Liz	CH Checked -		cohort	NR	3588 pregnant women, recruited Oct 1969 to April 1972, University Hospital Göttingen; 617 (17.2 %) with hormonal pregnancy test	hospital birth centre	NR	NR	NR		NR	NR	UNCLEAR	UNCLEAR	UNCLEAR	YES	NO	NO	UNCLEAR	YES	UNCLEAR	2	1.20069	1.20069							malformations	16	617	63	2917	1.20069
Kullander & Kallen 1976	Kullander, S. and B.Kallen (1976). “A prospective study of drugs and pregnancy.” Acta Onstet Gynecol Scand 55: 221-224.			Liz	CH Checked - check reference 10 for more details of the study and also see comment on high % induced abortions		cohort	NR	6,376 pregnancies, Malmo, 1963-5, resulting in 5,753 live births, 5,002/5,753 non malformed, 751/5,753 malformed. 156 women took Primodos.	Sweden	NR	NR	NR		NR	Primodos	yes	YES	YES	YES	YES	UNCLEAR	YES	YES	YES	7	1.19968	1.19968							major malformation + minor malformation	20	765	107	4910	1.19968
Meire & Vuylsteek 1978	Meire, F. and K.Vuylsteek (1978) Apr 1;1(6116):856. “Continued use of hormonal pregnancy tests.” British Medical Journal 1:856.			Liz	CH Checked		cohort	All mothers of 500 consecutive births in 3 hospitals in Bruges, Belgium were interviewed about their use of medication through pregnancy. How cases diagnosed not reported.	500 mothers consecutive births in 3 hospitals in Bruges, Belgium, 20 had taken HPTs.	hospital birth centres	NR	NR	NR		NR	HPTs	YES	NO	YES	YES	YES	NO	UNCLEAR	YES	YES	6
Michaelis 1983	Michaelis, J., H.Michaelis, E.Gluck and S.Koller (1983). “Prospective study of suspected associations between certain drugs administered during early pregnancy and congenital malformations.” Teratology 27: 57-64.			Liz	CH~ Checked		cohort	pregnant women recruited at outpatient antenatal clinics of 21 hospitals in Germany, 1964-1972. Women recorded in a diary exposure to medications, illnesses, workload etc. Paediatrician performed repeat routine examinations of the infants after birth.	13,643 pregnancies	antenatal clinics	NR	NR	NR		detailed general and gynaecolocial history, drug intake, exposure to chemical agents, daily workload, intercurrent diseases, accidents, surgical operations and other factors.	Duogynon IM (97/661) and PO (564/661), givin <12 weeks post last menstrual period	YES	YES	YES	YES	YES	YES	YES	YES	YES	9	1.66667	1.66667							major malformations	10	502	6	502	1.66667						#DIV/0!
Roussel 1968 unpublished	Roussel (1968). “GP Survey – An investigation into the effects of oral pregnancy tests on the incidence of CNS malformations.” Unpublished – obtained from Bayer			Liz	CH Checked		cohort	survey via 20 general practices in the UK	pregnancies 1966 to 1967	general practices, UK	mothers of infants with CNS malformations mean 29.9 years; mothers of infants without CNS malformations mean 27.8 years	NR	NR		NR	Primodos, Amenorone forte, Secrodyl, Orasecron, Menstrogen, Disecron, Pregornot, Norone, Amenorone	YES	YES	YES	YES	NO	NO	UNCLEAR	YES	YES	6				1.51133																	CNS malformations including: anencephaly, hydrocephaly, microcephaly, meningomyelocele, myelocele, spina bifida, other CNS malformations	8	198
Rumeau-Rouquette 1978	Rumeau-Rouquette et al (1978). “Malformations congenitales risques perinatales.” L’institut National de la Sante et de la recherce medicale (INSERM) (French)			Liz	CH Checked data reported in Goujard data used 1963-1969		cohort	hospital recruitment, medications during pregnancy recorded, all infants examined in first few weeks of life; letter to mother 3 months after birth requesting information.	1963-69, recruitment in 12 gynaecology clinics in Paris; 12,764 women gave birth to 12,895 children in hospitals participating in study; controls were mothers of unaffected infants selected at random among women questioned in same hospital	hospital birth centres, France	NR	NR	NR		medical history, course of pregnancy, infectious diseases, inoculations, reproductive history, social and occupational category, use of alcohol, tobacco	pregnancy test based on oestro-progestatives	YES	UNCLEAR	YES	YES	YES	YES	YES	YES	NO	7	1.06761	1.06761							major malformations, plus relatively minor malformations where the definition is precise and the diagnosis is unequivocal (essentially polydactyly and syndactyly). Chromosomal and family history abnormalities excluded.	20	1150	160	9822	1.06761
Torfs 1981	Torfs, C.P., L.Milkovich and B.J.Van den Berg (1981). “The relationship between hormonal pregnancy tests and congenital anomalies: A prospective study.” American Journal of Epidemiology 113(5): 563-574.			Liz	CH checked	check control group use as other tests from different years?	cohort	age, ethnicity, socioeconomic data, previous reproductive and medical history ascertained by questionnaire at baseline; ascertainment of outcomes via hospital records reviewed regularly, at birth and in following years.	19,906 full term pregnancies, 227 of which exposed to HPTs.	hospital birth centre	8% <20yrs, 56% 20-29yrs, 28% 30-29yrs, <1% >=40yrs	31% nulliparous, 47% 1-3 previous children, 18% >=4, 4% unknown.	recorded, NR		age, medical and reproductive history, socio economic information, ethnicity	Gestest® (64 percent), Enovid® (15 per cent), Norlutate® (12 per cent), Progesterone® (6 per cent), others (3 per cent), unspecified (0.4 percent).	YES	YES	YES	YES	YES	YES	YES	YES	YES	9	1.3227	1.3227	0.761905	3.26531			1.82857		All abnormalities: Structural defects, functional abnormalities, chromosomal aberrations and errors of metabolism. The anomalies are categorized into 2 groups: severe congenital anomalies (SCA) threaten the child's development and/or well-being e.g. congenital heart defects, neuroblastoma, cleft lip and limb reduction; nonsevere congenital anomalies (NSCA) e.g.hypospadias of the first degree, con…	40	203	2541	17057	1.3227	congenital heart disease	1	203	6	928	0.761905	central nervous system	5	203
																										6.2381
[truncated: 28 more columns]
