# Supplementary material for: Oral hormone pregnancy tests and the risks of congenital malformations: a systematic review and meta-analysis
Source: F1000Res. 2019 Jan 29;7:1725. Originally published 2018 Oct 31. [Version 2] doi: 10.12688/f1000research.16758.2 (PMC6281024; doi:10.12688/f1000research.16758.2)
Supplement: Supplementary file 2 [file f1000research-7-19519-s0001.tgz]

Archive with 1 entries (1 files):
- 1972e593-f6ed-462a-bb6d-dabd714daa65_Supplementary_FIle_1_CSM_1975-colour.pdf
